# Supplementary material for: Age-Related Platelet Cox-1 Upregulation in Atrial Fibrillation
Source: Int J Mol Sci. 2026 May 30;27(11):4972. doi: 10.3390/ijms27114972 (PMC13256525; doi:10.3390/ijms27114972)
Supplement: Supplementary file 1 [file ijms-27-04972-s001.zip]

Archive with 1 entries (1 files):
- ijms-4261961-supplementary.pdf
